# Supplementary material for: Impact of the Vaginal and Endometrial Microbiome Pattern on Assisted Reproduction Outcomes
Source: J Clin Med. 2021 Sep 8;10(18):4063. doi: 10.3390/jcm10184063 (PMC8465380; doi:10.3390/jcm10184063)
Supplement: Supplementary file 1 [file jcm-10-04063-s001.zip]

Archive with 1 entries (1 files):
- jcm-1298522-supplementary.pdf
